# Supplementary material for: Co-Expression and Co-Purification Enable Manufacturing of a Six-Monoclonal Antibody Botulinum Antitoxin Cocktail
Source: Toxins (Basel). 2026 Apr 23;18(5):199. doi: 10.3390/toxins18050199 (PMC13211578; doi:10.3390/toxins18050199)
Supplement: Supplementary file 1 [file toxins-18-00199-s001.zip]

Archive with 1 entries (1 files):
- toxins-4113757-supplementary.pdf
